# Supplementary material for: Evolution and Population Dynamics of Clonal Complex 152 Community-Associated Methicillin-Resistant Staphylococcus aureus
Source: mSphere. 2020 Jul 1;5(4):e00226-20. doi: 10.1128/mSphere.00226-20 (PMC7333568; doi:10.1128/mSphere.00226-20)
Supplement: TABLE S1 [file mSphere.00226-20-st001.xlsx]

## Sheet: CC152
Sample ID	Country	Major geographic region	Isolation year	MSSA/MRSA	PVL	SCCmec type	MLST	MLST profile	Spa type	spa-repeats	Resistance genes	Reference	Acession ID
55-99-1	Nigeria	Sub-Saharan Africa	2007	MSSA	Pos		152	arcC(46), aroE(75), glpF(49), gmk(44), pta(13), tpi(68), yqiL(60)	t355	07-56-12-17-16-16-33-31-57-12	blaZ,dfrG,norA,tet(K)	Okon et al. 2014	ERS4280951
55-99-2	Nigeria	Sub-Saharan Africa	2012	MSSA	Pos		152	arcC(46), aroE(75), glpF(49), gmk(44), pta(13), tpi(68), yqiL(60)	t355	07-56-12-17-16-16-33-31-57-12	norA	Okon et al. 2014	ERS4280952
55-99-4	Uganda	Sub-Saharan Africa	2012	MSSA	Pos		152	arcC(46), aroE(75), glpF(49), gmk(44), pta(13), tpi(68), yqiL(60)	t355	07-56-12-17-16-16-33-31-57-12	blaZ,norA	Schaumburg et al. 2013	ERS4280953
55-99-5	Haiti	Caribian	2014	MSSA	Pos		152	arcC(46), aroE(75), glpF(49), gmk(44), pta(13), tpi(68), yqiL(60)	t1096	07-56-17-16-16-33-31-57-12	blaZ,norA	Schaumburg et al. 2013	ERS4280954
55-99-6	Gabon	Sub-Saharan Africa	2011	MSSA	Pos		152	arcC(46), aroE(75), glpF(49), gmk(44), pta(13), tpi(68), yqiL(60)	t355	07-56-12-17-16-16-33-31-57-12	blaZ,norA	Schaumburg et al. 2011	ERS4280955
55-99-7	Gabon	Sub-Saharan Africa	2011	MSSA	Pos		152	arcC(46), aroE(75), glpF(49), gmk(44), pta(13), tpi(68), yqiL(60)	t355	07-56-12-17-16-16-33-31-57-12	blaZ,norA	Schaumburg et al. 2011	ERS4280956
55-99-8	Gabon	Sub-Saharan Africa	2013	MSSA	Pos		152	arcC(46), aroE(75), glpF(49), gmk(44), pta(13), tpi(68), yqiL(60)	t355	07-56-12-17-16-16-33-31-57-12	blaZ,norA	Schaumburg et al. 2011	ERS4280957
55-99-9	Gabon	Sub-Saharan Africa	2013	MSSA	Pos		152	arcC(46), aroE(75), glpF(49), gmk(44), pta(13), tpi(68), yqiL(60)	t1096	07-56-17-16-16-33-31-57-12	norA	Schaumburg et al. 2011	ERS4280958
55-99-10	Côte d'Ivoire	Sub-Saharan Africa	2012	MSSA	Pos		152	arcC(46), aroE(75), glpF(49), gmk(44), pta(13), tpi(68), yqiL(60)	t4235	07-56-12-12-22-31-57-12	blaZ,dfrG,norA,tet(K)	Schaumburg et al. 2015	ERS4280959
55-99-11	Côte d'Ivoire	Sub-Saharan Africa	2012	MSSA	Pos		152	arcC(46), aroE(75), glpF(49), gmk(44), pta(13), tpi(68), yqiL(60)	t355	07-56-12-17-16-16-33-31-57-12	blaZ,norA,tet(K)	Schaumburg et al. 2015	ERS4280960
55-99-12	Côte d'Ivoire	Sub-Saharan Africa	2013	MSSA	Neg		152	arcC(46), aroE(75), glpF(49), gmk(44), pta(13), tpi(68), yqiL(60)	t355	07-56-12-17-16-16-33-31-57-12	blaZ,norA,tet(K)	Schaumburg et al. 2015	ERS4280961
55-99-13	Côte d'Ivoire	Sub-Saharan Africa	2013	MSSA	Pos		152	arcC(46), aroE(75), glpF(49), gmk(44), pta(13), tpi(68), yqiL(60)	t4235	07-56-12-12-22-31-57-12	blaZ,dfrG,norA,tet(K)	Schaumburg et al. 2015	ERS4280962
55-99-14	Gabon	Sub-Saharan Africa	2009	MSSA	Pos		152	arcC(46), aroE(75), glpF(49), gmk(44), pta(13), tpi(68), yqiL(60)	t355	07-56-12-17-16-16-33-31-57-12	blaZ,norA	Schaumburg et al. 2011	ERS4280963
55-99-15	Gabon	Sub-Saharan Africa	2009	MSSA	Pos		152	arcC(46), aroE(75), glpF(49), gmk(44), pta(13), tpi(68), yqiL(60)	t355	07-56-12-17-16-16-33-31-57-12	blaZ,norA	Schaumburg et al. 2011	ERS4280964
55-99-16	Gabon	Sub-Saharan Africa	2009	MSSA	Pos		152	arcC(46), aroE(75), glpF(49), gmk(44), pta(13), tpi(68), yqiL(60)	t355	07-56-12-17-16-16-33-31-57-12	blaZ,dfrG,norA,tet(K)	Schaumburg et al. 2011	ERS4280965
55-99-17	Gabon	Sub-Saharan Africa	2009	MSSA	Pos		152	arcC(46), aroE(75), glpF(49), gmk(44), pta(13), tpi(68), yqiL(60)	t355	07-56-12-17-16-16-33-31-57-12	blaZ,dfrG,norA,tet(K)	Schaumburg et al. 2011	ERS4280966
55-99-18	DR Congo	Sub-Saharan Africa	2013	MSSA	Pos		152	arcC(46), aroE(75), glpF(49), gmk(44), pta(13), tpi(68), yqiL(60)	t355	07-56-12-17-16-16-33-31-57-12	blaZ,norA,tet(K)	This study	ERS4280967
55-99-19	DR Congo	Sub-Saharan Africa	2013	MSSA	Pos		152	arcC(46), aroE(75), glpF(49), gmk(44), pta(13), tpi(68), yqiL(60)	t5691	07-56-12-17-16-16-33-31-31-57-12	blaZ,dfrG,erm(C),norA,tet(K)	This study	ERS4280968
55-99-20	Denmark	Europe	2002	MRSA	Pos	V(5C2&5)	152	arcC(46), aroE(75), glpF(49), gmk(44), pta(13), tpi(68), yqiL(60)	t355	07-56-12-17-16-16-33-31-57-12	aac(6')-aph(2''),blaZ,mecA,norA	This study	ERS4280969
55-99-21	Denmark	Europe	2004	MRSA	Pos	V(5C2&5)	152	arcC(46), aroE(75), glpF(49), gmk(44), pta(13), tpi(68), yqiL(60)	t355	07-56-12-17-16-16-33-31-57-12	aac(6')-aph(2''),blaZ,mecA,norA	This study	ERS4280970
55-99-22	Denmark	Europe	2006	MRSA	Neg	V(5C2&5)	152	arcC(46), aroE(75), glpF(49), gmk(44), pta(13), tpi(68), yqiL(60)	t454	07-56-12-17-16-16-16-33-31-57-12	aac(6')-aph(2''),blaZ,mecA,norA	This study	ERS4280971
55-99-23	Denmark	Europe	2007	MRSA	Pos	V(5C2&5)	152	arcC(46), aroE(75), glpF(49), gmk(44), pta(13), tpi(68), yqiL(60)	t595	07-56-12-17-16-16-33-31-57-31-57-12	aac(6')-aph(2''),aadD,blaZ,cat(pC233),erm(C),lnu(A),mecA,norA,tet(K)	This study	ERS4280972
55-99-24	Denmark	Europe	2008	MSSA	Pos	V(5C2&5)	152	arcC(46), aroE(75), glpF(49), gmk(44), pta(13), tpi(68), yqiL(60)	t355	07-56-12-17-16-16-33-31-57-12	blaZ,norA,tet(K)	This study	ERS4280973
55-99-25	Denmark	Europe	2009	MRSA	Pos	V(5C2&5)	152	arcC(46), aroE(75), glpF(49), gmk(44), pta(13), tpi(68), yqiL(60)	t355	07-56-12-17-16-16-33-31-57-12	aac(6')-aph(2''),blaZ,mecA,norA	This study	ERS4280974
55-99-26	Denmark	Europe	2009	MRSA	Pos	V(5C2&5)	152	arcC(46), aroE(75), glpF(49), gmk(44), pta(13), tpi(68), yqiL(60)	t355	07-56-12-17-16-16-33-31-57-12	aac(6')-aph(2''),blaZ,mecA,norA	This study	ERS4280975
55-99-27	Denmark	Europe	2009	MRSA	Pos	V(5C2&5)	152	arcC(46), aroE(75), glpF(49), gmk(44), pta(13), tpi(68), yqiL(60)	t454	07-56-12-17-16-16-16-33-31-57-12	aac(6')-aph(2''),blaZ,mecA,norA	This study	ERS4280976
55-99-28	Denmark	Europe	2009	MRSA	Neg	V(5C2&5)	152	arcC(46), aroE(75), glpF(49), gmk(44), pta(13), tpi(68), yqiL(60)	t4272	07-56-12-17-16-16-33-33-31-57-12	aac(6')-aph(2''),blaZ,mecA,norA	This study	ERS4280977
55-99-29	Denmark	Europe	2010	MRSA	Pos	V(5C2&5)	152	arcC(46), aroE(75), glpF(49), gmk(44), pta(13), tpi(68), yqiL(60)	t355	07-56-12-17-16-16-33-31-57-12	aac(6')-aph(2''),blaZ,mecA,norA	This study	ERS4280978
55-99-30	Denmark	Europe	2010	MRSA	Pos	V(5C2&5)	152	arcC(46), aroE(75), glpF(49), gmk(44), pta(13), tpi(68), yqiL(60)	t355	07-56-12-17-16-16-33-31-57-12	aac(6')-aph(2''),blaZ,mecA,norA	This study	ERS4280979
55-99-31	Denmark	Europe	2010	MRSA	Pos	V(5C2&5)	152	arcC(46), aroE(75), glpF(49), gmk(44), pta(13), tpi(68), yqiL(60)	t355	07-56-12-17-16-16-33-31-57-12	aac(6')-aph(2''),mecA,norA	This study	ERS4280980
55-99-32	Denmark	Europe	2011	MRSA	Pos	V(5C2&5)	152	arcC(46), aroE(75), glpF(49), gmk(44), pta(13), tpi(68), yqiL(60)	t355	07-56-12-17-16-16-33-31-57-12	aac(6')-aph(2''),blaZ,mecA,norA	This study	ERS4280981
55-99-33	Denmark	Europe	2011	MRSA	Pos	V(5C2&5)	152	arcC(46), aroE(75), glpF(49), gmk(44), pta(13), tpi(68), yqiL(60)	t4346	07-56-12-17-16-22-31-57-12	aac(6')-aph(2''),blaZ,mecA,norA	This study	ERS4280982
55-99-34	Denmark	Europe	2012	MSSA	Pos		152	arcC(46), aroE(75), glpF(49), gmk(44), pta(13), tpi(68), yqiL(60)	t355	07-56-12-17-16-16-33-31-57-12	blaZ,norA	This study	ERS4280983
55-99-35	Denmark	Europe	2012	MRSA	Pos	V(5C2)	152	arcC(46), aroE(75), glpF(49), gmk(44), pta(13), tpi(68), yqiL(60)	t4019	07-56-12-17-16-16-33-31-57-21-12	aac(6')-aph(2''),blaZ,erm(C),mecA,norA,tet(K)	This study	ERS4280984
55-99-36	Denmark	Europe	2012	MRSA	Neg	V(5C2&5)	152	arcC(46), aroE(75), glpF(49), gmk(44), pta(13), tpi(68), yqiL(60)	t4272	07-56-12-17-16-16-33-33-31-57-12	aac(6')-aph(2''),blaZ,mecA,norA	This study	ERS4280985
55-99-37	Denmark	Europe	2012	MRSA	Pos	V(5C2&5)	152	arcC(46), aroE(75), glpF(49), gmk(44), pta(13), tpi(68), yqiL(60)	t454	07-56-12-17-16-16-16-33-31-57-12	aac(6')-aph(2''),blaZ,mecA,norA	This study	ERS4280986
55-99-38	Denmark	Europe	2012	MRSA	Pos	V(5C2&5)	152	arcC(46), aroE(75), glpF(49), gmk(44), pta(13), tpi(68), yqiL(60)	t595	07-56-12-17-16-16-33-31-57-31-57-12	aac(6')-aph(2''),aadD,blaZ,mecA,norA,tet(K)	This study	ERS4280987
55-99-39	Denmark	Europe	2012	MRSA	Pos	V(5C2&5)	152	arcC(46), aroE(75), glpF(49), gmk(44), pta(13), tpi(68), yqiL(60)	t595	07-56-12-17-16-16-33-31-57-31-57-12	aac(6')-aph(2''),aadD,blaZ,cat(pC233),lnu(A),mecA,norA,tet(K)	This study	ERS4280988
55-99-40	Denmark	Europe	2012	MRSA	Pos	IV(2B)	New 1	arcC(46), aroE(~75), glpF(212), gmk(44), pta(13), tpi(68), yqiL(60)	t355	07-56-12-17-16-16-33-31-57-12	blaZ,dfrG,mecA,norA,tet(K)	This study	ERS4280989
55-99-41	Denmark	Europe	2012	MRSA	Neg	V(5C2)	1831	arcC(46), aroE(75), glpF(49), gmk(152), pta(13), tpi(68), yqiL(60)	t355	07-56-12-17-16-16-33-31-57-12	aac(6')-aph(2''),blaZ,mecA,norA	This study	ERS4280990
55-99-42	Denmark	Europe	2013	MSSA	Neg		152	arcC(46), aroE(75), glpF(49), gmk(44), pta(13), tpi(68), yqiL(60)	t355	07-56-12-17-16-16-33-31-57-12	blaZ,norA	This study	ERS4280991
55-99-43	Denmark	Europe	2013	MSSA	Pos		152	arcC(46), aroE(75), glpF(49), gmk(44), pta(13), tpi(68), yqiL(60)	t7889	07-56-17-16-33-31-57-12	blaZ,norA,tet(K)	This study	ERS4280992
55-99-44	Denmark	Europe	2015	MRSA	Pos	VXIII(9A)	152	arcC(46), aroE(75), glpF(49), gmk(44), pta(13), tpi(68), yqiL(60)	t355	07-56-12-17-16-16-33-31-57-12	aac(6')-aph(2''),blaZ,mecA,norA	This study	ERS4280993
55-99-45	Ghana	Sub-Saharan Africa	2011	MSSA	Pos		152	arcC(46), aroE(75), glpF(49), gmk(44), pta(13), tpi(68), yqiL(60)	t355	07-56-12-17-16-16-33-31-57-12	blaZ,norA	This study	ERS4280994
55-99-46	Ghana	Sub-Saharan Africa	2011	MSSA	Pos		152	arcC(46), aroE(75), glpF(49), gmk(44), pta(13), tpi(68), yqiL(60)	t355	07-56-12-17-16-16-33-31-57-12	blaZ,norA	This study	ERS4280995
55-99-47	Ghana	Sub-Saharan Africa	2012	MSSA	Pos		152	arcC(46), aroE(75), glpF(49), gmk(44), pta(13), tpi(68), yqiL(60)	t355	07-56-12-17-16-16-33-31-57-12	blaZ,cat(pC221),norA	This study	ERS4280996
55-99-48	Ghana	Sub-Saharan Africa	2011	MSSA	Pos		152	arcC(46), aroE(75), glpF(49), gmk(44), pta(13), tpi(68), yqiL(60)	t355	07-56-12-17-16-16-33-31-57-12	blaZ,norA,tet(K)	This study	ERS4280997
55-99-49	Ghana	Sub-Saharan Africa	2012	MSSA	Pos		152	arcC(46), aroE(75), glpF(49), gmk(44), pta(13), tpi(68), yqiL(60)	t355	07-56-12-17-16-16-33-31-57-12	blaZ,norA	This study	ERS4280998
55-99-50	Ghana	Sub-Saharan Africa	2012	MSSA	Pos		152	arcC(46), aroE(75), glpF(49), gmk(44), pta(13), tpi(68), yqiL(60)	t1299	07-56-12-17-16-33-31-57-12	blaZ,cat(pC221),norA,tet(K)	This study	ERS4280999
55-99-51	Serbia	Europe	2007	MRSA	Pos	V(5C2&5)	152	arcC(46), aroE(75), glpF(49), gmk(44), pta(13), tpi(68), yqiL(60)	t1183	07-56-13-33-31-57-12	aac(6')-aph(2''),blaZ,mecA,norA	This study	ERS4281000
55-99-52	Serbia	Europe	2008	MRSA	Neg	V(5C2)	152	arcC(46), aroE(75), glpF(49), gmk(44), pta(13), tpi(68), yqiL(60)	t595	07-56-12-17-16-16-33-31-57-31-57-12	mecA,norA	This study	ERS4281001
55-99-53	Algeria	Northern Africa	2008	MSSA	Pos		152	arcC(46), aroE(75), glpF(49), gmk(44), pta(13), tpi(68), yqiL(60)	t355	07-56-12-17-16-16-33-31-57-12	blaZ,norA	This study	ERS4281002
55-99-54	Algeria	Northern Africa	2009	MSSA	Pos		152	arcC(46), aroE(75), glpF(49), gmk(44), pta(13), tpi(68), yqiL(60)	t355	07-56-12-17-16-16-33-31-57-12	blaZ,norA	This study	ERS4281003
55-99-55	Australia	Australia	2005	MRSA	Pos	V(5C2&5)	152	arcC(46), aroE(75), glpF(49), gmk(44), pta(13), tpi(68), yqiL(60)	t355	07-56-12-17-16-16-33-31-57-12	aac(6')-aph(2''),blaZ,mecA,norA	This study	ERS4281004
55-99-56	France	Europe	2002	MSSA	Pos	V(5C2&5)	152	arcC(46), aroE(75), glpF(49), gmk(44), pta(13), tpi(68), yqiL(60)	t355	07-56-12-17-16-16-33-31-57-12	blaZ,norA	This study	ERS4281005
55-99-57	France	Europe	2010	MSSA	Neg	V(5C2&5)	152	arcC(46), aroE(75), glpF(49), gmk(44), pta(13), tpi(68), yqiL(60)	t1172	07-56-12-12-17-16-16-33-31-57-12	blaZ,norA	This study	ERS4281006
55-99-58	France	Europe	2013	MRSA	Pos	V(5C2&5)	152	arcC(46), aroE(75), glpF(49), gmk(44), pta(13), tpi(68), yqiL(60)	t355	07-56-12-17-16-16-33-31-57-12	aac(6')-aph(2''),blaZ,mecA,norA	This study	ERS4281007
55-99-59	France	Europe	2008	MSSA	Pos	V(5C2&5)	New 2	arcC(46), aroE(75), glpF(49), gmk(~44), pta(13), tpi(68), yqiL(60)	t355	07-56-12-17-16-16-33-31-57-12	blaZ,norA	This study	ERS4281008
55-99-60	France	Europe	2006	MSSA	Pos	V(5C2&5)	152	arcC(46), aroE(75), glpF(49), gmk(44), pta(13), tpi(68), yqiL(60)	t5227	07-56-21-12	norA	This study	ERS4281009
55-99-61	France	Europe	2014	MSSA	Pos	V(5C2&5)	152	arcC(46), aroE(75), glpF(49), gmk(44), pta(13), tpi(68), yqiL(60)	t355	07-56-12-17-16-16-33-31-57-12	blaZ,norA	This study	ERS4281010
55-99-62	France	Europe	2010	MSSA	Pos	V(5C2&5)	152	arcC(46), aroE(75), glpF(49), gmk(44), pta(13), tpi(68), yqiL(60)	t355	07-56-12-17-16-16-33-31-57-12	blaZ,norA	This study	ERS4281011
55-99-63	France	Europe	2011	MSSA	Pos		152	arcC(46), aroE(75), glpF(49), gmk(44), pta(13), tpi(68), yqiL(60)	t4235	07-56-12-12-22-31-57-12	blaZ,dfrG,norA	This study	ERS4281012
55-99-64	France	Europe	2012	MSSA	Pos		152	arcC(46), aroE(75), glpF(49), gmk(44), pta(13), tpi(68), yqiL(60)	t4235	07-56-12-12-22-31-57-12	blaZ,dfrG,norA	This study	ERS4281013
55-99-65	France	Europe	2003	MSSA	Pos		152	arcC(46), aroE(75), glpF(49), gmk(44), pta(13), tpi(68), yqiL(60)	t355	07-56-12-17-16-16-33-31-57-12	blaZ,norA,tet(K)	This study	ERS4281014
55-99-66	France	Europe	2001	MSSA	Pos		152	arcC(46), aroE(75), glpF(49), gmk(44), pta(13), tpi(68), yqiL(60)	t355	07-56-12-17-16-16-33-31-57-12	blaZ,norA,tet(K)	This study	ERS4281015
55-99-67	France	Europe	2003	MRSA	Pos	V(5C2&5)	152	arcC(46), aroE(75), glpF(49), gmk(44), pta(13), tpi(68), yqiL(60)	t355	07-56-12-17-16-16-33-31-57-12	aac(6')-aph(2''),blaZ,mecA,norA	This study	ERS4281016
55-99-68	France	Europe	1999	MSSA	Pos	V(5C2&5)	152	arcC(46), aroE(75), glpF(49), gmk(44), pta(13), tpi(68), yqiL(60)	t3621	07-56-57-12	blaZ,norA	This study	ERS4281017
55-99-69	France	Europe	1999	MSSA	Pos	V(5C2&5)	152	arcC(46), aroE(75), glpF(49), gmk(44), pta(13), tpi(68), yqiL(60)	t355	07-56-12-17-16-16-33-31-57-12	blaZ,norA,tet(K)	This study	ERS4281018
55-99-70	Grece	Europe	2006	MRSA	Pos	V(5C2&5)	152	arcC(46), aroE(75), glpF(49), gmk(44), pta(13), tpi(68), yqiL(60)	t355	07-56-12-17-16-16-33-31-57-12	aac(6')-aph(2''),blaZ,mecA,norA	This study	ERS4281019
55-99-71	Grece	Europe	2006	MRSA	Pos	V(5C2&5)	152	arcC(46), aroE(75), glpF(49), gmk(44), pta(13), tpi(68), yqiL(60)	t355	07-56-12-17-16-16-33-31-57-12	aac(6')-aph(2''),blaZ,mecA,norA	This study	ERS4281020
55-99-72	Guadeloupe	Caribian	2004	MSSA	Pos	V(5C2&5)	152	arcC(46), aroE(75), glpF(49), gmk(44), pta(13), tpi(68), yqiL(60)	t1096	07-56-17-16-16-33-31-57-12	blaZ,norA	This study	ERS4281021
55-99-73	Guadeloupe	Caribian	2012	MSSA	Pos	V(5C2&5)	152	arcC(46), aroE(75), glpF(49), gmk(44), pta(13), tpi(68), yqiL(60)	t355	07-56-12-17-16-16-33-31-57-12	blaZ,norA	This study	ERS4281022
55-99-74	Guadeloupe	Caribian	2011	MSSA	Pos	V(5C2&5)	152	arcC(46), aroE(75), glpF(49), gmk(44), pta(13), tpi(68), yqiL(60)	t355	07-56-12-17-16-16-33-31-57-12	norA	This study	ERS4281023
55-99-75	Guadeloupe	Caribian	2012	MSSA	Pos		1518	arcC(46), aroE(75), glpF(207), gmk(44), pta(13), tpi(68), yqiL(60)	t1096	07-56-17-16-16-33-31-57-12	blaZ,norA	This study	ERS4281024
55-99-76	Guadeloupe	Caribian	2012	MSSA	Pos		New 3	arcC(~46), aroE(75), glpF(49), gmk(44), pta(13), tpi(68), yqiL(60)	t355	07-56-12-17-16-16-33-31-57-12	blaZ,norA	This study	ERS4281025
55-99-77	Guadeloupe	Caribian	2015	MSSA	Pos		152	arcC(46), aroE(75), glpF(49), gmk(44), pta(13), tpi(68), yqiL(60)	t355	07-56-12-17-16-16-33-31-57-12	norA	This study	ERS4281026
55-99-78	Guadeloupe	Caribian	2011	MSSA	Pos		152	arcC(46), aroE(75), glpF(49), gmk(44), pta(13), tpi(68), yqiL(60)	t355	07-56-12-17-16-16-33-31-57-12	blaZ,norA	This study	ERS4281027
55-99-79	Guadeloupe	Caribian	2014	MSSA	Pos		152	arcC(46), aroE(75), glpF(49), gmk(44), pta(13), tpi(68), yqiL(60)	t355	07-56-12-17-16-16-33-31-57-12	blaZ,norA	This study	ERS4281028
55-99-80	Guadeloupe	Caribian	2015	MSSA	Pos		1518	arcC(46), aroE(75), glpF(207), gmk(44), pta(13), tpi(68), yqiL(60)	t1096	07-56-17-16-16-33-31-57-12	blaZ,norA	This study	ERS4281029
55-99-81	Guadeloupe	Caribian	2011	MSSA	Pos		152	arcC(46), aroE(75), glpF(49), gmk(44), pta(13), tpi(68), yqiL(60)	t355	07-56-12-17-16-16-33-31-57-12	blaZ,norA	This study	ERS4281030
55-99-82	Guadeloupe	Caribian	2011	MSSA	Pos		152	arcC(46), aroE(75), glpF(49), gmk(44), pta(13), tpi(68), yqiL(60)	t355	07-56-12-17-16-16-33-31-57-12	blaZ,norA	This study	ERS4281031
55-99-83	Guadeloupe	Caribian	2014	MSSA	Pos		152	arcC(46), aroE(75), glpF(49), gmk(44), pta(13), tpi(68), yqiL(60)	t355	07-56-12-17-16-16-33-31-57-12	blaZ,norA	This study	ERS4281032
55-99-84	Guadeloupe	Caribian	2014	MSSA	Pos		152	arcC(46), aroE(75), glpF(49), gmk(44), pta(13), tpi(68), yqiL(60)	t355	07-56-12-17-16-16-33-31-57-12	blaZ,fusB,msr(A),norA	This study	ERS4281033
55-99-85	Guadeloupe	Caribian	2014	MSSA	Pos		152	arcC(46), aroE(75), glpF(49), gmk(44), pta(13), tpi(68), yqiL(60)	t355	07-56-12-17-16-16-33-31-57-12	blaZ,norA	This study	ERS4281034
55-99-86	Guadeloupe	Caribian	2015	MSSA	Pos		1518	arcC(46), aroE(75), glpF(207), gmk(44), pta(13), tpi(68), yqiL(60)	t1096	07-56-17-16-16-33-31-57-12	blaZ,norA	This study	ERS4281035
55-99-87	Martinique	Caribian	2014	MSSA	Pos		152	arcC(46), aroE(75), glpF(49), gmk(44), pta(13), tpi(68), yqiL(60)	t1096	07-56-17-16-16-33-31-57-12	blaZ,norA	Martinique	ERS4281036
55-99-88	Martinique	Caribian	2013	MSSA	Pos		152	arcC(46), aroE(75), glpF(49), gmk(44), pta(13), tpi(68), yqiL(60)	t1096	07-56-17-16-16-33-31-57-12	blaZ,norA	This study	ERS4281037
55-99-89	Martinique	Caribian	2007	MSSA	Pos		152	arcC(46), aroE(75), glpF(49), gmk(44), pta(13), tpi(68), yqiL(60)	t1096	07-56-17-16-16-33-31-57-12	blaZ,norA	This study	ERS4281038
55-99-90	Martinique	Caribian	2014	MSSA	Pos		1518	arcC(46), aroE(75), glpF(207), gmk(44), pta(13), tpi(68), yqiL(60)	t1096	07-56-17-16-16-33-31-57-12	blaZ,norA	This study	ERS4281039
55-99-91	Mayotte	Caribian	2007	MSSA	Pos		152	arcC(46), aroE(75), glpF(49), gmk(44), pta(13), tpi(68), yqiL(60)	t355	07-56-12-17-16-16-33-31-57-12	blaZ,norA	This study	ERS4281040
55-99-92	Mayotte	Caribian	2013	MSSA	Pos		152	arcC(46), aroE(75), glpF(49), gmk(44), pta(13), tpi(68), yqiL(60)	t355	07-56-12-17-16-16-33-31-57-12	blaZ,norA	This study	ERS4281041
55-99-93	Mayotte	Caribian	2014	MSSA	Pos		152	arcC(46), aroE(75), glpF(49), gmk(44), pta(13), tpi(68), yqiL(60)	t4690	07-56-12-22-31-57-12	blaZ,dfrG,norA	This study	ERS4281042
55-99-94	Mayotte	Caribian	2014	MSSA	Pos		152	arcC(46), aroE(75), glpF(49), gmk(44), pta(13), tpi(68), yqiL(60)	t4690	07-56-12-22-31-57-12	blaZ,dfrG,norA	This study	ERS4281043
55-99-95	Reunion	Sub-Saharan Africa	2014	MSSA	Pos		152	arcC(46), aroE(75), glpF(49), gmk(44), pta(13), tpi(68), yqiL(60)	t355	07-56-12-17-16-16-33-31-57-12	blaZ,norA	This study	ERS4281044
55-99-96	Reunion	Sub-Saharan Africa	2014	MSSA	Pos		152	arcC(46), aroE(75), glpF(49), gmk(44), pta(13), tpi(68), yqiL(60)	t5127	07-56-12-12-16-16-33-31-57-12	norA	This study	ERS4281045
55-99-97	Reunion	Sub-Saharan Africa	2013	MSSA	Pos		152	arcC(46), aroE(75), glpF(49), gmk(44), pta(13), tpi(68), yqiL(60)	t355	07-56-12-17-16-16-33-31-57-12	blaZ,norA	This study	ERS4281046
55-99-98	Reunion	Sub-Saharan Africa	2014	MSSA	Pos		152	arcC(46), aroE(75), glpF(49), gmk(44), pta(13), tpi(68), yqiL(60)	t4690	07-56-12-22-31-57-12	blaZ,dfrG,norA	This study	ERS4281047
55-99-99	Reunion	Sub-Saharan Africa	2015	MSSA	Pos		152	arcC(46), aroE(75), glpF(49), gmk(44), pta(13), tpi(68), yqiL(60)	t355	07-56-12-17-16-16-33-31-57-12	blaZ,dfrG,norA	This study	ERS4281048
55-99-100	Reunion	Sub-Saharan Africa	2012	MSSA	Neg		152	arcC(46), aroE(75), glpF(49), gmk(44), pta(13), tpi(68), yqiL(60)	t355	07-56-12-17-16-16-33-31-57-12	blaZ,norA	This study	ERS4281049
55-99-101	Reunion	Sub-Saharan Africa	2015	MSSA	Pos		152	arcC(46), aroE(75), glpF(49), gmk(44), pta(13), tpi(68), yqiL(60)	t355	07-56-12-17-16-16-33-31-57-12	blaZ,norA	This study	ERS4281050
55-99-102	Reunion	Sub-Saharan Africa	2012	MSSA	Pos		152	arcC(46), aroE(75), glpF(49), gmk(44), pta(13), tpi(68), yqiL(60)	t355	07-56-12-17-16-16-33-31-57-12	blaZ,norA,tet(K)	This study	ERS4281051
55-99-103	Spain	Europe	2008	MSSA	Pos		152	arcC(46), aroE(75), glpF(49), gmk(44), pta(13), tpi(68), yqiL(60)	t4690	07-56-12-22-31-57-12	blaZ,dfrG,norA	This study	ERS4281052
55-99-104	Switzerland	Europe	2004	MRSA	Pos	V(5C2&5)	152	arcC(46), aroE(75), glpF(49), gmk(44), pta(13), tpi(68), yqiL(60)	t595	07-56-12-17-16-16-33-31-57-31-57-12	aac(6')-aph(2''),aadD,blaZ,mecA,norA,tet(K)	This study	ERS4281053
55-99-105	Switzerland	Europe	2003	MRSA	Pos	V(5C2&5)	152	arcC(46), aroE(75), glpF(49), gmk(44), pta(13), tpi(68), yqiL(60)	t355	07-56-12-17-16-16-33-31-57-12	aac(6')-aph(2''),blaZ,mecA,norA	This study	ERS4281054
55-99-106	the netherlands	Europe	2003	MRSA	Pos	V(5C2&5)	152	arcC(46), aroE(75), glpF(49), gmk(44), pta(13), tpi(68), yqiL(60)	t355	07-56-12-17-16-16-33-31-57-12	aac(6')-aph(2''),cat(pC221),mecA,norA	This study	ERS4281055
55-99-107	Togo	Sub-Saharan Africa	2004	MSSA	Pos	V(5C2&5)	152	arcC(46), aroE(75), glpF(49), gmk(44), pta(13), tpi(68), yqiL(60)	t1299	07-56-12-17-16-33-31-57-12	blaZ,norA (tet(k)	This study	ERS4281056
55-99-108	Togo	Sub-Saharan Africa	2004	MSSA	Pos	V(5C2&5)	New 4	arcC(46), aroE(75), glpF(49), gmk(44), pta(~13), tpi(68), yqiL(60)	t355	07-56-12-17-16-16-33-31-57-12	aph(3')-III,blaZ,norA,tet(K)	This study	ERS4281057
55-99-109	Togo	Sub-Saharan Africa	2004	MSSA	Pos	V(5C2&5)	152	arcC(46), aroE(75), glpF(49), gmk(44), pta(13), tpi(68), yqiL(60)	t1299	07-56-12-17-16-33-31-57-12	blaZ,norA,tet(K)	This study	ERS4281058
55-99-110	Norway	Europe	2001	MRSA	Pos	V(5C2&5)	152	arcC(46), aroE(75), glpF(49), gmk(44), pta(13), tpi(68), yqiL(60)	t355	07-56-12-17-16-16-33-31-57-12	aac(6')-aph(2''),blaZ,mecA,norA	Moen et al., 2010	ERS4281059
55-99-111	Norway	Europe	2002	MRSA	Pos	V(5C2&5)	152	arcC(46), aroE(75), glpF(49), gmk(44), pta(13), tpi(68), yqiL(60)	t355	07-56-12-17-16-16-33-31-57-12	aac(6')-aph(2''),blaZ,mecA,norA	Moen et al., 2010	ERS4281060
55-99-112	Norway	Europe	2003	MRSA	Pos	V(5C2)	152	arcC(46), aroE(75), glpF(49), gmk(44), pta(13), tpi(68), yqiL(60)	t355	07-56-12-17-16-16-33-31-57-12	blaZ,mecA,norA	Moen et al., 2010	ERS4281061
55-99-113	Switzerland	Europe	1999	MRSA	Pos	V(5C2&5)	152	arcC(46), aroE(75), glpF(49), gmk(44), pta(13), tpi(68), yqiL(60)	t355	07-56-12-17-16-16-33-31-57-12	aac(6')-aph(2''),blaZ,mecA,norA	Blanc et al., 2007	ERS4281062
55-99-114	Switzerland	Europe	1999	MRSA	Pos	V(5C2&5)	152	arcC(46), aroE(75), glpF(49), gmk(44), pta(13), tpi(68), yqiL(60)	t355	07-56-12-17-16-16-33-31-57-12	aac(6')-aph(2''),blaZ,mecA,norA	Blanc et al., 2007	ERS4281063
55-99-115	Switzerland	Europe	1999	MRSA	Pos	V(5C2&5)	152	arcC(46), aroE(75), glpF(49), gmk(44), pta(13), tpi(68), yqiL(60)	t355	07-56-12-17-16-16-33-31-57-12	aac(6')-aph(2''),blaZ,mecA,norA	Blanc et al., 2007	ERS4281064
55-99-116	Switzerland	Europe	1999	MRSA	Pos	V(5C2&5)	152	arcC(46), aroE(75), glpF(49), gmk(44), pta(13), tpi(68), yqiL(60)	t355	07-56-12-17-16-16-33-31-57-12	aac(6')-aph(2''),blaZ,mecA,norA	Blanc et al., 2007	ERS4281065
55-99-117	Switzerland	Europe	1999	MRSA	Pos	V(5C2&5)	152	arcC(46), aroE(75), glpF(49), gmk(44), pta(13), tpi(68), yqiL(60)	t355	07-56-12-17-16-16-33-31-57-12	aac(6')-aph(2''),blaZ,mecA,norA	Blanc et al., 2007	ERS4281066
55-99-118	Switzerland	Europe	2002	MRSA	Pos	V(5C2&5)	152	arcC(46), aroE(75), glpF(49), gmk(44), pta(13), tpi(68), yqiL(60)	t355	07-56-12-17-16-16-33-31-57-12	aac(6')-aph(2''),mecA,norA	Blanc et al., 2007	ERS4281067
55-99-119	Switzerland	Europe	2002	MRSA	Pos	V(5C2&5)	152	arcC(46), aroE(75), glpF(49), gmk(44), pta(13), tpi(68), yqiL(60)	t355	07-56-12-17-16-16-33-31-57-12	aac(6')-aph(2''),blaZ,mecA,norA	Blanc et al., 2007	ERS4281068
55-99-120	Switzerland	Europe	2003	MRSA	Pos	V(5C2&5)	152	arcC(46), aroE(75), glpF(49), gmk(44), pta(13), tpi(68), yqiL(60)	t11375	07-56-12	aac(6')-aph(2''),blaZ,mecA,norA	Blanc et al., 2007	ERS4281069
55-99-121	Switzerland	Europe	2003	MRSA	Pos	V(5C2&5)	152	arcC(46), aroE(75), glpF(49), gmk(44), pta(13), tpi(68), yqiL(60)	t355	07-56-12-17-16-16-33-31-57-12	aac(6')-aph(2''),blaZ,mecA,norA	Blanc et al., 2007	ERS4281070
55-99-122	Switzerland	Europe	2004	MRSA	Neg	V(5C2&5)	152	arcC(46), aroE(75), glpF(49), gmk(44), pta(13), tpi(68), yqiL(60)	t355	07-56-12-17-16-16-33-31-57-12	aac(6')-aph(2''),blaZ,mecA,norA	Blanc et al., 2007	ERS4281071
55-99-123	Switzerland	Europe	2004	MRSA	Pos	V(5C2&5)	152	arcC(46), aroE(75), glpF(49), gmk(44), pta(13), tpi(68), yqiL(60)	t355	07-56-12-17-16-16-33-31-57-12	aac(6')-aph(2''),blaZ,mecA,norA	Blanc et al., 2007	ERS4281072
55-99-124	Switzerland	Europe	2004	MRSA	Pos	V(5C2&5)	152	arcC(46), aroE(75), glpF(49), gmk(44), pta(13), tpi(68), yqiL(60)	t355	07-56-12-17-16-16-33-31-57-12	aac(6')-aph(2''),blaZ,mecA,norA	Blanc et al., 2007	ERS4281073
55-99-125	Nigeria	Sub-Saharan Africa	2007	MSSA	Pos		152	arcC(46), aroE(75), glpF(49), gmk(44), pta(13), tpi(68), yqiL(60)	t5468	08-12-17-16-16-33-31-57-12	blaZ,norA	Okon et al., 2009	ERS4281074
55-99-126	Nigeria	Sub-Saharan Africa	2007	MSSA	Pos		152	arcC(46), aroE(75), glpF(49), gmk(44), pta(13), tpi(68), yqiL(60)	t355	07-56-12-17-16-16-33-31-57-12	blaZ,dfrG,norA	Okon et al., 2009	ERS4281075
55-99-127	Nigeria	Sub-Saharan Africa	2007	MSSA	Pos		152	arcC(46), aroE(75), glpF(49), gmk(44), pta(13), tpi(68), yqiL(60)	t11541	07-56-12-17-16-16-33-31-57-21	blaZ,norA	Okon et al., 2009	ERS4281076
55-99-128	Nigeria	Sub-Saharan Africa	2007	MSSA	Pos		152	arcC(46), aroE(75), glpF(49), gmk(44), pta(13), tpi(68), yqiL(60)	t355	07-56-12-17-16-16-33-31-57-12	dfrG,norA,tet(K)	Okon et al., 2009	ERS4281077
55-99-129	Nigeria	Sub-Saharan Africa	2007	MSSA	Pos		152	arcC(46), aroE(75), glpF(49), gmk(44), pta(13), tpi(68), yqiL(60)	t355	07-56-12-17-16-16-33-31-57-12	blaZ,norA	Okon et al., 2009	ERS4281078
55-99-130	Switzerland	Europe	2008	MSSA	Pos		152	arcC(46), aroE(75), glpF(49), gmk(44), pta(13), tpi(68), yqiL(60)	t355	07-56-12-17-16-16-33-31-57-12	blaZ,norA	Blanc et al., 2007	ERS4281079
55-99-131	Denmark	Europe	2001	MRSA	Pos	V(5C2&5)	152	arcC(46), aroE(75), glpF(49), gmk(44), pta(13), tpi(68), yqiL(60)	t355	07-56-12-17-16-16-33-31-57-12	aac(6')-aph(2''),blaZ,mecA,norA	Faria et al., 2005	ERS4281080
55-99-132	Denmark	Europe	2003	MRSA	Pos	V(5C2&5)	152	arcC(46), aroE(75), glpF(49), gmk(44), pta(13), tpi(68), yqiL(60)	t355	07-56-12-17-16-16-33-31-57-12	aac(6')-aph(2''),blaZ,mecA,norA	This study	ERS4281081
55-99-133	Serbia	Europe	2008	MRSA	Pos	V(5C2&5)	152	arcC(46), aroE(75), glpF(49), gmk(44), pta(13), tpi(68), yqiL(60)	t6371	07-56-12-17-17-16-16-33-31-57-31-57-12	aac(6')-aph(2''),aadD,blaZ,lnu(A),mecA,norA,tet(K)	Cirkovic et al., 2013	ERS4281082
55-99-134	Sweden	Europe	2004	MRSA	Pos	V(5C2&5)	152	arcC(46), aroE(75), glpF(49), gmk(44), pta(13), tpi(68), yqiL(60)	t355	07-56-12-17-16-16-33-31-57-12	aac(6')-aph(2''),blaZ,mecA,norA	Melin et al., 2009	ERS4281083
55-99-135	Sweden	Europe	2005	MRSA	Pos	V(5C2&5)	152	arcC(46), aroE(75), glpF(49), gmk(44), pta(13), tpi(68), yqiL(60)	t1096	07-56-17-16-16-33-31-57-12	aac(6')-aph(2''),aadD,blaZ,lnu(A),mecA,norA,tet(K)	Melin et al., 2009	ERS4281084
55-99-136	Sweden	Europe	2003	MRSA	Pos	V(5C2&5)	152	arcC(46), aroE(75), glpF(49), gmk(44), pta(13), tpi(68), yqiL(60)	t595	07-56-12-17-16-16-33-31-57-31-57-12	aac(6')-aph(2''),aadD,blaZ,cat(pC233),lnu(A),mecA,norA,tet(K)	Melin et al., 2009	ERS4281085
55-99-137	Sweden	Europe	2005	MRSA	Pos	V(5C2&5)	152	arcC(46), aroE(75), glpF(49), gmk(44), pta(13), tpi(68), yqiL(60)	t355	07-56-12-17-16-16-33-31-57-12	aac(6')-aph(2''),blaZ,mecA,norA	Melin et al., 2009	ERS4281086
55-99-138	Sweden	Europe	2003	MRSA	Pos	V(5C2&5)	New 5	arcC(46), aroE(75), glpF(49), gmk(44), pta(13), tpi(~68), yqiL(60)	Unknown		aac(6')-aph(2''),aadD,blaZ,cat(pC233),lnu(A),mecA,norA,tet(K)	Melin et al., 2009	ERS4281087
55-99-139	Sweden	Europe	2005	MRSA	Pos	V(5C2&5)	152	arcC(46), aroE(75), glpF(49), gmk(44), pta(13), tpi(68), yqiL(60)	t8805	07-12-12	aac(6')-aph(2''),aadD,blaZ,cat(pC233),erm(C),lnu(A),mecA,norA,tet(K)	Melin et al., 2009	ERS4281088
55-99-140	Sweden	Europe	2004	MRSA	Pos	V(5C2)	152	arcC(46), aroE(75), glpF(49), gmk(44), pta(13), tpi(68), yqiL(60)	t11375	07-56-12	aac(6')-aph(2''),aadD,blaZ,cat(pC233),lnu(A),mecA,norA,tet(K)	Melin et al., 2009	ERS4281089
CP010941	South Africa	Sub-Saharan Africa	2013	MSSA	Pos		152	arcC(46), aroE(75), glpF(49), gmk(44), pta(13), tpi(68), yqiL(60)	t355	07-56-12-17-16-16-33-31-57-12	blaZ,norA	NCBI	CP010941.1
NZ_FMMU01000023	Tanzania	Sub-Saharan Africa	2014	MSSA	Pos		152	arcC(46), aroE(75), glpF(49), gmk(44), pta(13), tpi(68), yqiL(60)	t355	07-56-12-17-16-16-33-31-57-12	blaZ-like,dfrG,norA	RefSeq	NZ_FMMU01000023.1
NZ_FMNR01000022	Tanzania	Sub-Saharan Africa	2014	MSSA	Pos		152	arcC(46), aroE(75), glpF(49), gmk(44), pta(13), tpi(68), yqiL(60)	t355	07-56-12-17-16-16-33-31-57-12	blaZ-like,dfrG,norA	RefSeq	NZ_FMNR01000022.1
NZ_LFOG00000000	Ghana	Sub-Saharan Africa	2013	MSSA	Pos		152	arcC(46), aroE(75), glpF(49), gmk(44), pta(13), tpi(68), yqiL(60)	t355	07-56-12-17-16-16-33-31-57-12	blaZ,cat(pC221),norA,str,tet(K)	RefSeq	NZ_LFOG00000000.1
NZ_LFOH00000000	Ghana	Sub-Saharan Africa	2013	MSSA	Pos		152	arcC(46), aroE(75), glpF(49), gmk(44), pta(13), tpi(68), yqiL(60)	t355	07-56-12-17-16-16-33-31-57-12	blaZ,cat(pC221),norA,str,tet(K)	RefSeq	NZ_LFOH00000000.1
NZ_LFTU00000000	Ghana	Sub-Saharan Africa	2013	MSSA	Pos		152	arcC(46), aroE(75), glpF(49), gmk(44), pta(13), tpi(68), yqiL(60)	t355	07-56-12-17-16-16-33-31-57-12	blaZ,norA,tet(K)	RefSeq	NZ_LFTU00000000.1
NZ_LFTV00000000	Ghana	Sub-Saharan Africa	2013	MSSA	Pos		152	arcC(46), aroE(75), glpF(49), gmk(44), pta(13), tpi(68), yqiL(60)	t11375	07-56-12	blaZ,norA	RefSeq	NZ_LFTV00000000.1
NZ_LFTW00000000	Ghana	Sub-Saharan Africa	2013	MSSA	Pos		152	arcC(46), aroE(75), glpF(49), gmk(44), pta(13), tpi(68), yqiL(60)	t1096	07-56-17-16-16-33-31-57-12	blaZ,norA,tet(K)	RefSeq	NZ_LFTW00000000.1
NZ_LGAE00000000	Ghana	Sub-Saharan Africa	2013	MSSA	Pos		152	arcC(46), aroE(75), glpF(49), gmk(44), pta(13), tpi(68), yqiL(60)	t355	07-56-12-17-16-16-33-31-57-12	blaZ,cat(pC221),norA,str,tet(K)	RefSeq	NZ_LGAE00000000.1
NZ_LN854556	Mali	Sub-Saharan Africa	2005	MSSA	Pos		152	arcC(46), aroE(75), glpF(49), gmk(44), pta(13), tpi(68), yqiL(60)	t355	07-56-12-17-16-16-33-31-57-12	norA	RefSeq	NZ_LN854556.1
References:
Blanc, D. S., Petignat, C., Wenger, A., Kuhn, G., Vallet, Y., Fracheboud, D., … Zanetti, G. (2007). Changing molecular epidemiology of methicillin-resistant Staphylococcus aureus in a small geographic area over an eight-year period. Journal of Clinical Microbiology, 45(11), 3729–3736. https://doi.org/10.1128/JCM.00511-07
Ćirković, I., Sørum, M., Radenković, D., Vlahović, M. Š., & Larsen, A. R. (2013). National surveillance reveals findings of Panton-Valentine leukocidin positive meticillin-resistant Staphylococcus aureus in Serbia. Journal of Medical Microbiology, 62(PART 2), 342–344. https://doi.org/10.1099/jmm.0.051219-0
Melin, S., Hæggman, S., Olsson-Liljequist, B., Sjölund, M., Nilsson, P. A., Isaksson, B., … Matussek, A. (2009). Epidemiological typing of methicillin-resistant Staphylococcus aureus (MRSA): Spa typing versus pulsed-field gel electrophoresis. Scandinavian Journal of Infectious Diseases, 41(6–7), 433–439. https://doi.org/10.1080/00365540902962749
Moen, A. E. F., Storla, D. G., & Bukholm, G. (2010). Distribution of methicillin-resistant Staphylococcus aureus in a low-prevalence area. FEMS Immunology and Medical Microbiology, 58(3), 374–380. https://doi.org/10.1111/j.1574-695X.2009.00649.x
Nuno, F. A., Durate, O. C., Westh, H., Monnet, D. L., Larsen, A. R., Skov, R., & de Lencastre, H. (2005). Epidemiology of Emerging Methicillin-Resistant Staphylococcus aureus (MRSA) in Denmark: a Nationwide Study in a Country with Low Prevalence of MRSA Infection. Society, 43(4), 1836–1842. https://doi.org/10.1128/JCM.43.4.1836
Okon, K. O., Shittu, A. O., Kudi, A. A., Umar, H., Becker, K., & Schaumburg, F. (2014). Population dynamics of Staphylococcus aureus from Northeastern Nigeria in 2007 and 2012. Epidemiology and Infection, 142(8), 1737–1740. https://doi.org/10.1017/S0950268813003117
Okon, Kenneth O., Basset, P., Uba, A., Lin, J., Oyawoye, B., Shittu, A. O., & Blanc, D. S. (2009). Cooccurrence of predominant Panton-Valentine leukocidin-positive sequence type (ST) 152 and multidrug-resistant ST 241 Staphylococcus aureus clones in Nigerian Hospitals. Journal of Clinical Microbiology, 47(9), 3000–3003. https://doi.org/10.1128/JCM.01119-09
Schaumburg, F., Ngoa, U. A., Kösters, K., Köck, R., Adegnika, A. A., Kremsner, P. G., … Becker, K. (2011). Virulence factors and genotypes of Staphylococcus aureus from infection and carriage in Gabon. Clinical Microbiology and Infection, 17(10), 1507–1513. https://doi.org/10.1111/j.1469-0691.2011.03534.x
Schaumburg, Frieder, Gast, B., Sannon, H., Mellmann, A., & Becker, K. (2015). Is Africa the origin of major Haitian Staphylococcus aureus lineages? International Journal of Infectious Diseases, 34, 1–2. https://doi.org/10.1016/j.ijid.2015.02.012
Schaumburg, Frieder, Köck, R., Friedrich, A. W., Soulanoudjingar, S., Ngoa, U. A., von Eiff, C., … Becker, K. (2011). Population structure of Staphylococcus aureus from remote African Babongo Pygmies. PLoS Neglected Tropical Diseases, 5(5). https://doi.org/10.1371/journal.pntd.0001150
Schaumburg, Frieder, Mugisha, L., Kappeller, P., Fichtel, C., Köck, R., Köndgen, S., … Leendertz, F. (2013). Evaluation of Non-Invasive Biological Samples to Monitor Staphylococcus aureus Colonization in Great Apes and Lemurs. PLoS ONE, 8(10), 6–11. https://doi.org/10.1371/journal.pone.0078046
Schaumburg, Frieder, Pauly, M., Anoh, E., Mossoun, A., Wiersma, L., Schubert, G., … Peters, G. (2015). Staphylococcus aureus complex from animals and humans in three remote African regions. Clinical Microbiology and Infection, 21(4), 345.e1-345.e8. https://doi.org/10.1016/j.cmi.2014.12.001
